# Supplementary material for: Regulation of Heat Stress in Physcomitrium (Physcomitrella) patens Provides Novel Insight into the Functions of Plant RNase H1s
Source: Int J Mol Sci. 2022 Aug 17;23(16):9270. doi: 10.3390/ijms23169270 (PMC9409398; doi:10.3390/ijms23169270)
Supplement: Supplementary file 1 [file ijms-23-09270-s001.zip]

Archive with 1 entries (1 files):
- ijms-1790384-supplementary.pdf
